# Supplementary material for: Validation of an Automated Wearable Camera-Based Image-Assisted Recall Method and the 24-h Recall Method for Assessing Women’s Time Allocation in a Nutritionally Vulnerable Population: The Case of Rural Uganda
Source: Nutrients. 2022 Apr 27;14(9):1833. doi: 10.3390/nu14091833 (PMC9101468; doi:10.3390/nu14091833)
Supplement: Supplementary file 1 [file nutrients-14-01833-s001.zip]

Archive with 1 entries (1 files):
- nutrients-1685033-supplementary.pdf
